# Supplementary material for: Long-Term Noninvasive Genetic Monitoring Guides Recovery of the Endangered Columbia Basin Pygmy Rabbits (Brachylagus idahoensis)
Source: Genes (Basel). 2025 Aug 13;16(8):956. doi: 10.3390/genes16080956 (PMC12386180; doi:10.3390/genes16080956)
Supplement: Supplementary file 1 [file genes-16-00956-s001.zip]

Archive with 1 entries (1 files):
- genes-3774149-supplementary.pdf
